# Supplementary material for: The high-quality sequencing of the Brassica rapa ‘XiangQingCai’ genome and exploration of genome evolution and genes related to volatile aroma
Source: Hortic Res. 2023 Sep 15;10(10):uhad187. doi: 10.1093/hr/uhad187 (PMC10611556; doi:10.1093/hr/uhad187)
Supplement: Web_Material_uhad187 [file web_material_uhad187.zip]

Archive with 2 entries (2 files):
- 2023-05-06,XQC Supplementary Tables 1-24.xlsx
- Supplementary Figures 1-13.pdf
