# Supplementary material for: The high-quality sequencing of the Brassica rapa ‘XiangQingCai’ genome and exploration of genome evolution and genes related to volatile aroma
Source: Hortic Res. 2023 Sep 15;10(10):uhad187. doi: 10.1093/hr/uhad187 (PMC10611556; doi:10.1093/hr/uhad187)
Supplement: Web_Material_uhad187 [file web_material_uhad187.zip › 2023-05-06,XQC Supplementary Tables 1-24.xlsx]

## Sheet: T1
Supplementary Table 1. Summary of XQC genome sequencing data.
libraries	Insert size (bp)	Total data (G)	Read length (bp)	Sequence coverage (X)
Illumina reads	350	51.13	150	111.669
PacBio reads	--	28.25	--	61.6987
Hi-C	--	71.35	--	155.83
Total	--	150.73	--	329.198

## Sheet: T2
Supplementary Table 2. Statistics of sequencing data obtained by illumina Hiseq platform for XQC genome.
Library name	Raw paired reads	Raw Base(bp)	Effective Rate(%)	Error Rate(%)	Q20(%)	Q30(%)	GC Content(%)
FDSW210444659-1r_L2	8511205	2553361500	99.51	0.04	96.74	91.69	38.02
FDSW210444659-1r_L1	161947317	48584195100	99.79	0.04	96.32	90.59	37.88

## Sheet: T3
Supplementary Table 3. K-mer statistics of the genomic characteristics of XQC obtained by genome survey.
Kmer	Depth	n_kmer	Genome_size(M)	Revised Genome_size(Mb)	Heterozygous_rate(%)	Repeat_rate(%)
17	61	28230879846	462.8	457.87	0.23	61.04

## Sheet: T4
Supplementary Table 4. Statistics of sequencing data of XQC by Pacbio HiFi platform.
Read_type	Read_base	Read_Number	Read_length(max)	Read_length(mean)	Read_length(N50)
HiFi reads	28255409734	1533118	54841	18430	18520

## Sheet: T5
Supplementary Table 5. Statistics of XQC genome assembly quality.
Type	Length		Number
	Contig (bp)	Scaffold (bp)	Contig	Scaffold
Total	466097903	466105803	844	765
Max	47191499	63867688	-	-
Number>=2000	-	-	844	765
N50	15152832	46203071	10	5
N60	12994417	38568932	13	6
N70	11287893	36467415	17	7
N80	4242818	29277475	23	9
N90	729544	28929283	45	10

## Sheet: T6
Supplementary Table 6. The assembled length and cluster number of each chromosome of XQC genome.
Chr_id	Cluster Number	Length (bp)	Assembled genome size (bp)	Percentage（%）
Chr1	12	47392539	466105803	10.1678
Chr2	5	38568932	466105803	8.27472
Chr3	22	51028996	466105803	10.9479
Chr4	7	29277475	466105803	6.28129
Chr5	5	46203071	466105803	9.91257
Chr6	7	57027108	466105803	12.2348
Chr7	11	36467415	466105803	7.82385
Chr8	7	28929283	466105803	6.20659
Chr9	5	63867688	466105803	13.7024
Chr10	8	32259752	466105803	6.92112
Total	89	431022259	466105803	92.4731

## Sheet: T7
Supplementary Table 7. The read coverage statistics of the XQC genome.
Type	Category	Percentage
Reads	Mapping rate (%)	99.75
Genome	Average sequencing depth	81.13
	Coverage (%)	99.91
	Coverage at least 4X (%)	99.74
	Coverage at least 10X (%)	99.37
	Coverage at least 20X (%)	98.61

## Sheet: T8
Supplementary Table 8. The summary of CEGMA assessment of the XQC genome.
species	complete		complete + partial
	# Prots	%completeness	# Prots	%completeness
XQC	242	97.58	244	98.39
(1) species: the name of the species;
(2) Complete: core gene > 70% assembled;
(3) Complete + partial: The case where the core gene is partially assembled;
(4) #Prots: The number of core genes assembled;
(5) %completeness: The proportion of the assembled core gene to the core gene library.

## Sheet: T9
Supplementary Table 9. The summary of BUSCO assessment of the XQC genome.
Species	BUSCO notation assessment results
XQC	C:99.4%[S:85.0%,D:14.4%],F:0.4%,M:0.2%,n:1614
(1) Species: Species name. (2) BUSCO notation assessment results: BUSCO evaluation results C: Complete Single-Copy BUSCOs D: Complete Duplicated BUSCOs F: Fragmented BUSCOs M: Missing BUSCOs n: Total BUSCO groups searched

## Sheet: T10
Supplementary Table 10. The statistics of the repeat sequence classification in XQC genome.
	Denovo+Repbase		TE Proteins		Combined TEs
	Length(bp)	%in Genome	Length(bp)	% in Genome	Length(bp)	% in Genome
DNA	58340591	11.72	1192127	0.24	58891913	11.83
LINE	6346358	1.28	7531081	1.51	9719748	1.95
SINE	411493	0.08	0	0	411493	0.08
LTR	216840993	43.58	32068723	6.44	218163132	43.84
Unknown	23118474	4.65	0	0	23118474	4.65
Total	293995677	59.08	40790541	8.2	296064061	59.5
Note: Denovo+Repbase is a transposon component obtained by using the RepeatMauser software to predict the library and the RepBase library using the Uclust software to integrate the 80-80-80 principle and then use the RepeatMasker software to annotate the genome. Proteins are based on the RepBase library to interpret the genome of the transposon by the RepeatProteinMask software; Combined TEs is t…

[truncated: 14 more sheets: T11, T12, T13, T14, T15, T16, T17, T18, T19, T20, T21, T22, T23, T24]
